# Supplementary material for: Comparison of Physical Fitness Profiles Obtained before and during COVID-19 Pandemic in Two Independent Large Samples of Children and Adolescents: DAFIS Project
Source: Int J Environ Res Public Health. 2022 Mar 26;19(7):3963. doi: 10.3390/ijerph19073963 (PMC8998010; doi:10.3390/ijerph19073963)
Supplement: Supplementary file 1 [file ijerph-19-03963-s001.zip]

Archive with 1 entries (1 files):
- ijerph-1619942-supplementary.pdf
